# Supplementary material for: Ecophysiology of coral reef primary producers across an upwelling gradient in the tropical central Pacific
Source: PLoS One. 2020 Feb 4;15(2):e0228448. doi: 10.1371/journal.pone.0228448 (PMC6999896; doi:10.1371/journal.pone.0228448)
Supplement: S4 Table — Raw physiological data of coral and algae replicates from incubations, quantum yield measurements, and pigment content. (XLSX) [file pone.0228448.s004.xlsx]

## Sheet: Raw Physiological Data
Ecophysiology of coral reef primary producers across an upwelling gradient in the tropical central Pacific
Maggie D. Johnson, Michael D. Fox, Emily L.A. Kelly, Brian J. Zgliczynski, Stuart A. Sandin, Jennifer E. Smith
S4 Table. Raw physiological data of corals and algae across the Southern Line Islands
Raw physiological data of coral and algae replicates from incubations, quantum yield measurements, and pigment content.
Island	Taxa	Replicate	Net Photosynthesis Rate	Respiration Rate	Gross Photosynthesis Rate	Maximum Quantum Yield	Chl a Content	Carotenoid Content	Phycocyanin Content	Allophycocyanin Content	Phycoerythrin Content
			umol O2 cm-2 hr-1	umol O2 cm-2 hr-1	umol O2 cm-2 hr-1		(ug cm-2)	(ug cm-2)	(ug cm-2)	(ug cm-2)	(ug cm-2)
Flint	Porolithon	1	0.301715	-0.633601	0.935315	na	3.37155	1.59534	8.99982	3.05889	10.9244
Flint	Porolithon	2	0.476787	-0.558992	1.03578	na	5.44822	2.92746	7.79451	3.06514	8.54676
Flint	Porolithon	3	0.221513	-0.854405	1.07592	na	5.09792	2.63346	9.73867	3.03248	12.5621
Flint	Porolithon	4	-0.25389	-1.58681	1.33292	na	2.88457	1.22741	7.07001	2.43514	11.1778
Vostok	Porolithon	1	0.013011	-1.00185	1.01486	0.268	7.88921	4.32112	12.1162	3.32035	9.20999
Vostok	Porolithon	2	0.275684	-0.901561	1.17724	0.237	7.15649	2.92972	15.4121	4.58343	12.5287
Vostok	Porolithon	3	-0.156624	-1.01094	0.854314	0.2285	6.92496	2.51969	27.9855	12.3276	18.6948
Vostok	Porolithon	4	-0.349109	-0.827888	0.478779	0.2295	6.42321	2.69426	5.55578	2.50281	6.93248
Starbuck	Porolithon	1	na	-0.273365	na	0.2705	1.36961	0.912323	4.46306	1.93035	12.2892
Starbuck	Porolithon	2	na	-0.420672	na	0.339	6.18471	3.27534	12.0482	3.01934	18.7063
Starbuck	Porolithon	3	na	-0.526614	na	0.2835	6.84287	2.76873	28.086	11.6178	22.9947
Starbuck	Porolithon	4	na	-0.553797	na	0.2465	2.55234	1.09194	9.89156	3.39503	15.0998
Malden	Porolithon	1	0.289395	-1.06423	1.35362	0.426	10.6367	4.07624	29.3279	4.30564	21.8597
Malden	Porolithon	2	0.498166	-1.15262	1.65079	0.365	7.73307	3.27309	42.4454	3.77284	25.6885
Malden	Porolithon	3	0.864753	-1.27777	2.14252	0.395	3.97051	1.97104	7.68174	1.62561	29.8759
Malden	Porolithon	4	0.721889	-1.03772	1.7596	0.4035	4.60493	1.80817	16.4115	3.47125	30.3626
Millennium	Porolithon	1	0.249635	-0.949044	1.19868	0.318	1.99528	0.928196	9.24944	3.79718	21.5356
Millennium	Porolithon	2	0.604188	-0.840901	1.44509	0.3855	2.05387	0.811808	9.1134	2.98141	16.5706
Millennium	Porolithon	3	0.708498	-0.821817	1.53031	0.3545	1.26138	0.662921	16.5166	4.74939	27.5855
Millennium	Porolithon	4	0.0552407	-1.22037	1.27562	0.214	1.91249	0.942035	16.5825	2.07766	10.9252
Flint	Halimeda	1	0.754967	-0.154745	0.909712	na	101.429	28.0529
Flint	Halimeda	2	0.472622	-0.018039	0.49066	na	83.9905	20.4247
Flint	Halimeda	3	0.695945	-0.153236	0.849181	na	67.5515	17.2791
Flint	Halimeda	4	0.535654	-0.108742	0.644395	na	86.884	24.3658
Starbuck	Halimeda	1	0.386044	-0.193022	0.579065	0.705	115.655	25.6555
Starbuck	Halimeda	2	0.399363	-0.306654	0.706017	0.694	43.5414	12.8303
Starbuck	Halimeda	3	na	-0.333464	na	0.714	105.702	26.2625
Starbuck	Halimeda	4	0.472314	-0.35518	0.827495	0.5835	175.267	47.4996
Millennium	Halimeda	1	0.389488	-0.253326	0.642814	0.6725	202.087	49.6024
Millennium	Halimeda	2	0.53021	-0.278037	0.808247	0.6215	97.743	26.0107
Millennium	Halimeda	3	0.47761	-0.305552	0.783162	0.632	87.8048	25.1921
Millennium	Halimeda	4	0.314857	-0.287772	0.602629	0.5595	88.7631	25.5764
Flint	Pocillopora	1	0.900042	-0.474441	1.37448	na	na	na
Flint	Pocillopora	2	0.611582	-0.42505	1.03663	na	1.72279	0.890231
Flint	Pocillopora	3	0.591068	-0.522339	1.11341	na	3.18878	1.67409
Flint	Pocillopora	4	0.660936	-0.553717	1.21465	na	1.63133	0.81118
Vostok	Pocillopora	1	0.461638	-0.440968	0.902607	0.6855	2.42482	1.17269
Vostok	Pocillopora	2	0.505466	-0.419744	0.92521	0.6595	2.86153	1.43585
Vostok	Pocillopora	3	0.535169	-0.552322	1.08749	0.6775	3.09327	1.60367
Vostok	Pocillopora	4	-0.138235	-0.672744	0.534509	0.656	2.85175	1.3302
Millennium	Pocillopora	1	0.473972	-0.548659	1.02263	0.649	5.35671	2.64204
Millennium	Pocillopora	2	0.723812	-0.623857	1.34767	0.6705	4.79966	2.41338
Millennium	Pocillopora	3	0.771218	-0.564306	1.33552	0.669	3.43531	1.81896
Millennium	Pocillopora	4	0.65452	-0.723873	1.37839	0.667	4.59605	2.23384
Starbuck	Pocillopora	1	0.49141	-0.510556	1.00197	0.657	2.53803	1.0422
Starbuck	Pocillopora	2	0.559109	-0.415096	0.974205	0.6415	1.13877	0.515421
Starbuck	Pocillopora	3	0.150106	-0.505913	0.656019	0.6605	2.37399	1.22466
Starbuck	Pocillopora	4	0.500205	-0.545678	1.04588	0.6665	2.96542	1.24953
Malden	Pocillopora	1	0.562225	-0.532806	1.09503	0.7035	4.05267	1.70703
Malden	Pocillopora	2	0.619723	-0.612166	1.23189	0.7095	5.28591	2.26823
Malden	Pocillopora	3	0.443845	-0.55404	0.997885	0.7115	3.95901	1.73529
Malden	Pocillopora	4	0.317942	-0.519967	0.837909	0.701	6.14031	2.65286
Flint	Montipora	1	1.0102	-0.706318	1.71652	na	2.0858	1.36104
Flint	Montipora	2	na	-0.871562	na	na	3.6216	1.67804
Flint	Montipora	3	0.600898	-0.477714	1.07861	na	1.85002	0.999729
Flint	Montipora	4	0.424949	-0.412072	0.837021	na	1.75231	0.896981
Vostok	Montipora	1	0.92385	-0.760766	1.68462	0.5625	1.56183	0.684353
Vostok	Montipora	2	0.877426	-1.07931	1.95674	0.54	1.46231	1.1529
Vostok	Montipora	3	0.628981	-0.681396	1.31038	0.5355	3.34913	2.00103
Vostok	Montipora	4	0.767592	-1.06503	1.83263	0.5535	2.31439	1.10005
Millennium	Montipora	1	0.63345	-0.463269	1.09672	0.57	2.87949	1.40443
Millennium	Montipora	2	0.529007	-0.427553	0.95656	0.532	2.31807	1.17522
Millennium	Montipora	3	0.505428	-0.423644	0.929072	0.597	1.79959	0.931175
Millennium	Montipora	4	0.651575	-0.498772	1.15035	0.5485	1.82156	0.916212
Starbuck	Montipora	1	0.960918	-0.617733	1.57865	0.718	7.79784	3.86942
Starbuck	Montipora	2	0.961507	-0.57539	1.5369	0.7065	6.35326	3.54179
Starbuck	Montipora	3	0.559606	-0.533698	1.0933	0.7305	4.31272	1.85389
Starbuck	Montipora	4	1.22594	-0.603889	1.82983	0.7115	7.26021	3.27189
Malden	Montipora	1	0.938052	-0.535656	1.47371	0.672	4.79476	2.14398
Malden	Montipora	2	0.686363	-0.58796	1.27432	0.6785	4.17734	2.05581
Malden	Montipora	3	0.728914	-0.686453	1.41537	0.6725	6.34293	2.91279
Malden	Montipora	4	0.712207	-0.572309	1.28452	0.692	4.44917	2.00009
Vostok	Avrainvillea	1	0.135287	-0.340923	0.47621	0.6345	308.324	94.9285
Vostok	Avrainvillea	2	0.169011	-0.229561	0.398572	0.6845	379.741	105.183
Vostok	Avrainvillea	3	0.149307	-0.390556	0.539863	0.6725	211.481	67.9854
Vostok	Avrainvillea	4	0.152704	-0.299239	0.451943	0.738	342.665	99.5225
Malden	Avrainvillea	1	0.3762	-0.413482	0.789682	0.742	452.438	104.305
Malden	Avrainvillea	2	0.29459	-0.464663	0.759254	0.7305	491.216	108.859
Malden	Avrainvillea	3	0.299547	-0.314899	0.614447	0.748	340.469	77.3923
Malden	Avrainvillea	4	0.430342	-0.262857	0.693199	0.7505	506.504	96.4463
